# Supplementary material for: Effect of Pre-Existing Sarcopenia on Oncological Outcomes for Oral Cavity Squamous Cell Carcinoma Undergoing Curative Surgery: A Propensity Score-Matched, Nationwide, Population-Based Cohort Study
Source: Cancers (Basel). 2022 Jul 1;14(13):3246. doi: 10.3390/cancers14133246 (PMC9264926; doi:10.3390/cancers14133246)
Supplement: Supplementary file 1 [file cancers-14-03246-s001.zip]

Archive with 1 entries (1 files):
- cancers-1775476-supplementary.pdf
